# Supplementary material for: Co-detection of mutations and methylations in cerebrospinal fluid ctDNA for minimally-invasive diagnosis of brainstem glioma
Source: J Exp Clin Cancer Res. 2025 Oct 7;44:283. doi: 10.1186/s13046-025-03455-y (PMC12502398; doi:10.1186/s13046-025-03455-y)
Supplement: Supplementary file 3 — Supplementary Material 3 [file 13046_2025_3455_MOESM3_ESM.xlsx]

## Sheet: Table S1
	Supplementary Table S1. Clinical characteristics, MRI features, pathological details, and follow-up data for patients with different subtypes
		ALL N=80	H3K27M mutant N=51	IDH mutant N=7	Double Wildtype N=22	p.overall
	Age	15.0 [8.75;33.2]	12.0 [8.00;27.0]	39.0 [34.0;40.0]	23.0 [12.2;35.8]	0.003
	Sex					0.685
	female	40 (50.0%)	27 (52.9%)	4 (57.1%)	9 (40.9%)
	male	40 (50.0%)	24 (47.1%)	3 (42.9%)	13 (59.1%)
	Tumor location					.
	thalamus+midbrain	1 (1.25%)	0 (0.00%)	0 (0.00%)	1 (4.55%)
	thalamus+midbrain+pons	5 (6.25%)	1 (1.96%)	0 (0.00%)	4 (18.2%)
	midbrain	1 (1.25%)	1 (1.96%)	0 (0.00%)	0 (0.00%)
	midbrain+pons	12 (15.0%)	7 (13.7%)	0 (0.00%)	5 (22.7%)
	midbrain+pons+medulla	18 (22.5%)	17 (33.3%)	1 (14.3%)	0 (0.00%)
	pons	14 (17.5%)	9 (17.6%)	1 (14.3%)	4 (18.2%)
	pons+medulla	22 (27.5%)	14 (27.5%)	3 (42.9%)	5 (22.7%)
	medulla	7 (8.75%)	2 (3.92%)	2 (28.6%)	3 (13.6%)
	Infiltration					<0.001
	diffuse	58 (72.5%)	44 (86.3%)	7 (100%)	7 (31.8%)
	focal	22 (27.5%)	7 (13.7%)	0 (0.00%)	15 (68.2%)
	Enhancement in preoperative MRI					0.055
	no	25 (31.2%)	15 (29.4%)	5 (71.4%)	5 (22.7%)
	yes	55 (68.8%)	36 (70.6%)	2 (28.6%)	17 (77.3%)
	DIPG					<0.001
	no	43 (53.8%)	17 (33.3%)	7 (100%)	19 (86.4%)
	yes	37 (46.2%)	34 (66.7%)	0 (0.00%)	3 (13.6%)
	Surgical method					0.659
	biopsy	3 (3.75%)	3 (5.88%)	0 (0.00%)	0 (0.00%)
	resection	77 (96.2%)	48 (94.1%)	7 (100%)	22 (100%)
	Extent of resection					0.001
	Biopsy	3 (3.75%)	3 (5.88%)	0 (0.00%)	0 (0.00%)
	PR	29 (36.2%)	23 (45.1%)	1 (14.3%)	5 (22.7%)
	STR	7 (8.75%)	7 (13.7%)	0 (0.00%)	0 (0.00%)
	NTR	19 (23.8%)	6 (11.8%)	6 (85.7%)	7 (31.8%)
	CR	22 (27.5%)	12 (23.5%)	0 (0.00%)	10 (45.5%)
	Pathological diagnosis					<0.001
	Pilocytic astrocytoma	12 (15.0%)	0 (0.00%)	0 (0.00%)	12 (54.5%)
	Low grade glioma, NEC	2 (2.50%)	0 (0.00%)	0 (0.00%)	2 (9.09%)
	Diffuse astrocytoma, IDH-wildtype, NEC	1 (1.25%)	0 (0.00%)	0 (0.00%)	1 (4.55%)
	Diffuse low-grade glioma, MAPK pathway-altered	1 (1.25%)	0 (0.00%)	0 (0.00%)	1 (4.55%)
	Astrocytoma, IDH-mutant	7 (8.75%)	0 (0.00%)	7 (100%)	0 (0.00%)
	Diffuse midline glioma, H3 K27-altered	51 (63.7%)	51 (100%)	0 (0.00%)	0 (0.00%)
	Glioblastoma, IDH-wildtype	4 (5.00%)	0 (0.00%)	0 (0.00%)	4 (18.2%)
	Glioblastoma, NOS	2 (2.50%)	0 (0.00%)	0 (0.00%)	2 (9.09%)
	WHO Grade					<0.001
	1	14 (17.5%)	0 (0.00%)	0 (0.00%)	14 (63.6%)
	2	7 (8.75%)	0 (0.00%)	5 (71.4%)	2 (9.09%)
	3	2 (2.50%)	0 (0.00%)	2 (28.6%)	0 (0.00%)
	4	57 (71.2%)	51 (100%)	0 (0.00%)	6 (27.3%)
	H3F3A					<0.001
	mutant	38 (47.5%)	38 (74.5%)	0 (0.00%)	0 (0.00%)
	wild type	32 (40.0%)	3 (5.88%)	7 (100%)	22 (100%)
	non available	10 (12.5%)	10 (19.6%)	0 (0.00%)	0 (0.00%)
	HIST1H3B					0.066
	mutant	2 (2.50%)	2 (3.92%)	0 (0.00%)	0 (0.00%)
	wild type	68 (85.0%)	39 (76.5%)	7 (100%)	22 (100%)
	non available	10 (12.5%)	10 (19.6%)	0 (0.00%)	0 (0.00%)
	IDH					<0.001
	mutant	7 (8.75%)	0 (0.00%)	7 (100%)	0 (0.00%)
	wild type	63 (78.8%)	41 (80.4%)	0 (0.00%)	22 (100%)
	non available	10 (12.5%)	10 (19.6%)	0 (0.00%)	0 (0.00%)
	Tissue					0.036
	available	70 (87.5%)	41 (80.4%)	7 (100%)	22 (100%)
	non available	10 (12.5%)	10 (19.6%)	0 (0.00%)	0 (0.00%)
	Preoperative CSF					0.030
	available	48 (60.0%)	35 (68.6%)	5 (71.4%)	8 (36.4%)
	non available	32 (40.0%)	16 (31.4%)	2 (28.6%)	14 (63.6%)
	Intraoperative CSF					<0.001
	available	20 (25.0%)	20 (39.2%)	0 (0.00%)	0 (0.00%)
	non available	60 (75.0%)	31 (60.8%)	7 (100%)	22 (100%)
	Postoperative CSF					<0.001
	available	46 (57.5%)	45 (88.2%)	0 (0.00%)	1 (4.55%)
	non available	34 (42.5%)	6 (11.8%)	7 (100%)	21 (95.5%)
	Follow-up CSF					0.524
	available	4 (5.00%)	4 (7.84%)	0 (0.00%)	0 (0.00%)
	non available	76 (95.0%)	47 (92.2%)	7 (100%)	22 (100%)
	Median follow-up time (days)	437 [247;755]	379 [196;578]	621 [376;957]	541 [337;942]	0.036
	Survival status					<0.001
	alive	37 (48.1%)	12 (25.0%)	7 (100%)	18 (81.8%)
	dead	40 (51.9%)	36 (75.0%)	0 (0.00%)	4 (18.2%)
	Follow-up treatment					<0.001
	observation	21 (26.2%)	5 (9.80%)	0 (0.00%)	16 (72.7%)
	radiotherapy	11 (13.8%)	10 (19.6%)	1 (14.3%)	0 (0.00%)
	chemotherapy	1 (1.25%)	0 (0.00%)	0 (0.00%)	1 (4.55%)
	chemoradiotherapy	32 (40.0%)	22 (43.1%)	6 (85.7%)	4 (18.2%)
	non available	15 (18.8%)	14 (27.5%)	0 (0.00%)	1 (4.55%)
	1-year survival rate	0.67 [0.57;0.79]	0.52 [0.40;0.69]	1.00 [1.00;1.00]	0.90 [0.60;1.00]	<0.001
	2-year survival rate	0.45 [0.34;0.59]	0.26 [0.16;0.44]	1.00 [1.00;1.00]	0.78 [0.60;1.00]	<0.001
	Abbreviations: DIPG, diffuse intrinsic pontine glioma; PR, partial resection; STR, subtotal resection; NTR, nearly total resection; CR, complete resection;

## Sheet: Table S2
Supplementary Table S2. Differentially Methylated CpG Sites with Gene Annotation and Subtype Expression Profiles
									Lee H. Chen, et al., Nature Communications, 2020
seqnames	start	end	annotation	geneId	distanceToTSS	ENSEMBL	SYMBOL	GENENAME	H3_expr	IDH_expr	DN_expr
chr6	36355479	36355532	Promoter (<=1kb)	51513	45	ENSG00000010030	ETV7	ETS variant transcription factor 7	0.162340115043474	0.154699769767722	0.154699769767722
chr17	74497236	74497334	Promoter (<=1kb)	79651	175	ENSG00000129667	RHBDF2	rhomboid 5 homolog 2	3.52784041586552	3.85656613689445	3.85656613689445
chr17	79480435	79480471	Promoter (<=1kb)	71	-543	ENSG00000184009	ACTG1	actin gamma 1	515.385063167922	302.084650018961	302.084650018961
chr1	13910793	13910796	Promoter (<=1kb)	10630	31	ENSG00000162493	PDPN	podoplanin	3.86055994703035	1.99479017804154	1.99479017804154
chr5	132082727	132082730	Promoter (<=1kb)	645121	-407	ENSG00000205089	CCNI2	cyclin I family member 2	0.360492928347237	0.569202680084938	0.569202680084938
chr8	82193629	82193706	Promoter (<=1kb)	2171	911	ENSG00000164687	FABP5	fatty acid binding protein 5	6.40270039460942	2.29319211754591	2.29319211754591
chr10	72200923	72200938	Promoter (<=1kb)	4838	527	ENSG00000156574	NODAL	nodal growth differentiation factor	2.17356036927861	2.33252591047168	2.33252591047168
chr10	130339528	130339595	Distal Intergenic	4288	-415060	ENSG00000148773	MKI67	marker of proliferation Ki-67	7.65443	3.02388663977289	3.02388663977289
chr12	123380366	123380410	Promoter (<=1kb)	79720	302	ENSG00000139722	VPS37B	VPS37B subunit of ESCRT-I	2.31692939064179	3.56270029812099	3.56270029812099
chr2	171568407	171568410	Promoter (2-3kb)	440925	2667	ENSG00000222033	LINC01124	long intergenic non-protein coding RNA 1124	NA	NA	NA
chr3	71631220	71631223	Promoter (1-2kb)	27086	1681	ENSG00000114861	FOXP1	forkhead box P1	1.37974199474583	1.59667377799908	1.59667377799908
chr3	101568920	101568923	Promoter (<=1kb)	64332	562	ENSG00000144802	NFKBIZ	NFKB inhibitor zeta	1.42067827866153	0.558618511110035	0.558618511110035
chr3	139258596	139258642	Promoter (<=1kb)	5947	29	ENSG00000114115	RBP1	retinol binding protein 1	39.8612753822192	10.1919606713737	10.1919606713737
chr5	176170373	176170376	Distal Intergenic	90249	-67184	ENSG00000113763	UNC5A	unc-5 netrin receptor A	1.68659173354471	5.85057421159649	5.85057421159649
chr9	82188499	82188502	Promoter (1-2kb)	7091	-1286	ENSG00000106829	TLE4	TLE family member 4, transcriptional corepressor	8.57748359656473	5.03846658549268	5.03846658549268
chr12	53614079	53614082	Promoter (<=1kb)	5916	115	ENSG00000172819	RARG	retinoic acid receptor gamma	2.38210577902411	2.12457742614729	2.12457742614729
chr17	38334060	38334063	Promoter (<=1kb)	51195	-179	ENSG00000108352	RAPGEFL1	Rap guanine nucleotide exchange factor like 1	0.972669943148442	1.96309873109538	1.96309873109538
chr19	11450022	11450036	Promoter (<=1kb)	9545	308	ENSG00000105514	RAB3D	RAB3D, member RAS oncogene family	3.03600805251152	1.40375436779973	1.40375436779973
chr19	52207581	52207591	Promoter (1-2kb)	147650	1374	ENSG00000182310	SPACA6	sperm acrosome associated 6	1.3978403741828	1.45943183889411	1.45943183889411
chr1	13910566	13910609	Promoter (<=1kb)	10630	-153	ENSG00000162493	PDPN	podoplanin	3.86055994703035	1.99479017804154	1.99479017804154
chr1	13910697	13910737	Promoter (<=1kb)	10630	-25	ENSG00000162493	PDPN	podoplanin	3.86055994703035	1.99479017804154	1.99479017804154
chr3	134032302	134032392	Distal Intergenic	51421	53291	ENSG00000114019	AMOTL2	angiomotin like 2	13.5696195856529	14.8550386113445	14.8550386113445
chr5	132082823	132082826	Promoter (<=1kb)	645121	-311	ENSG00000205089	CCNI2	cyclin I family member 2	0.360492928347237	0.569202680084938	0.569202680084938
chr1	11752202	11752209	Promoter (<=1kb)	374946	421	ENSG00000162490	DRAXIN	dorsal inhibitory axon guidance protein	7.02260432075472	2.06480857142857	2.06480857142857
chr1	155043729	155043732	Intron (uc010pew.2/1944, intron 1 of 4)	100505666	-7262	NA	DCST1-AS1	DCST1 antisense RNA 1	NA	NA	NA
chr4	54965828	54965831	Promoter (<=1kb)	170825	-417	ENSG00000180613	GSX2	GS homeobox 2	1.58447798185701	0.0885975957573061	0.0885975957573061
chr11	72463414	72463417	Promoter (<=1kb)	116985	17	ENSG00000186635	ARAP1	ArfGAP with RhoGAP domain, ankyrin repeat and PH domain 1	13.3639022185667	11.6760531269718	11.6760531269718
chr12	52445120	52445197	Promoter (<=1kb)	3164	0	ENSG00000123358	NR4A1	nuclear receptor subfamily 4 group A member 1	8.54703020368306	6.54699149106041	6.54699149106041
chr19	52207340	52207343	Promoter (1-2kb)	147650	1133	ENSG00000182310	SPACA6	sperm acrosome associated 6	1.3978403741828	1.45943183889411	1.45943183889411
chr9	109623014	109623066	Promoter (2-3kb)	58499	-2312	ENSG00000148143	ZNF462	zinc finger protein 462	3.81484109433501	3.24278552150607	3.24278552150607
chr19	19281254	19281272	Promoter (<=1kb)	100271849	-156	ENSG00000213999	MEF2B	myocyte enhancer factor 2B	0.582988895766969	0.690684600881262	0.690684600881262
chr1	210466206	210466209	Distal Intergenic	55733	-35387	ENSG00000054392	HHAT	hedgehog acyltransferase	0.917104613677754	0.511506989115237	0.511506989115237
chr1	228783348	228783351	Promoter (2-3kb)	58480	2954	ENSG00000116574	RHOU	ras homolog family member U	22.435031490566	17.9600077142857	17.9600077142857
chr10	130339689	130339692	Distal Intergenic	4288	-415221	ENSG00000148773	MKI67	marker of proliferation Ki-67	7.65443	3.02388663977289	3.02388663977289
chr10	130339691	130339694	Distal Intergenic	4288	-415223	ENSG00000148773	MKI67	marker of proliferation Ki-67	7.65443	3.02388663977289	3.02388663977289
chr12	49740749	49740752	Promoter (<=1kb)	79962	-289	ENSG00000178401	DNAJC22	DnaJ heat shock protein family (Hsp40) member C22	1.16590942473937	0.449158039466925	0.449158039466925
chr17	74497720	74497723	Promoter (<=1kb)	79651	-211	ENSG00000129667	RHBDF2	rhomboid 5 homolog 2	3.52784041586552	3.85656613689445	3.85656613689445
chr2	201983198	201983201	Promoter (<=1kb)	8837	-68	ENSG00000003402	CFLAR	CASP8 and FADD like apoptosis regulator	0.959709854041374	0.723800875068959	0.723800875068959
chr2	201983331	201983334	Promoter (<=1kb)	8837	62	ENSG00000003402	CFLAR	CASP8 and FADD like apoptosis regulator	0.959709854041374	0.723800875068959	0.723800875068959
chr3	197183565	197183568	Distal Intergenic	622	99290	ENSG00000161267	BDH1	3-hydroxybutyrate dehydrogenase 1	1.87488684442761	0.967444180084015	0.967444180084015
chr11	19735659	19735662	Promoter (<=1kb)	100126784	556	NA	LEISA1	lncRNA enhancing IL-6/STAT3 signaling activation 1	NA	NA	NA
chr11	72387963	72387966	Promoter (2-3kb)	5138	-2466	ENSG00000186642	PDE2A	phosphodiesterase 2A	2.16528101918318	4.60049948898039	4.60049948898039
chr11	72463092	72463095	Promoter (<=1kb)	116985	339	ENSG00000186635	ARAP1	ArfGAP with RhoGAP domain, ankyrin repeat and PH domain 1	13.3639022185667	11.6760531269718	11.6760531269718
chr19	19281042	19281045	Promoter (<=1kb)	100271849	53	ENSG00000213999	MEF2B	myocyte enhancer factor 2B	0.582988895766969	0.690684600881262	0.690684600881262
chr1	220921501	220921504	Promoter (<=1kb)	54996	-172	ENSG00000117791	MTARC2	mitochondrial amidoxime reducing component 2	NA	NA	NA
chr4	108745592	108745595	Promoter (<=1kb)	166929	-126	ENSG00000164023	SGMS2	sphingomyelin synthase 2	0.402328915009082	0.204412659500421	0.204412659500421
chr20	10652811	10652814	Promoter (1-2kb)	182	1880	ENSG00000101384	JAG1	jagged canonical Notch ligand 1	14.7606708782716	5.78325824200676	5.78325824200676

## Sheet: Table S3
	Supplementary Table S3. Diagnostic performance of the methylation classifier in the tissue training set
	Performance of Methylation Classifier in Tissue Training Cohort
			Prediction			Diagnostic test
	Methylation	Reference	Total	H3K27M-mut	IDH-mut	Double-wildtype	Sensitivity	Specificity	AUC	MacroAUC	MicroAUC
			No.	No.	No.	No.	% (95% CI)	% (95% CI)
		H3K27M-mut	23	23	0	0	100(100-100)	100(100-100)	1	1	1
		IDH-mut	5	0	5	0	100(100-100)	100(100-100)	1
		Double-wildtype	17	0	0	17	100(100-100)	100(100-100)	1

## Sheet: Table S4
	Supplementary Table S4. Results of Univariate and Multivariate Cox Regression Analysis
		Univarieate Analysis			Multivariate Analysis
	Variable	HR (95%CI)	P		HR (95%CI)	P
	Sex
	Female	1
	Male	1.48 (0.73-3.04)	0.28
	Age Group
	Children	1
	AYA	0.56 (0.26-1.20)	0.136
	Elder	0.79 (0.27-2.35)	0.678
	DIPG
	no	1			1
	yes	4.72 (2.216-10.05)	<0.001		1.49 (0.63-3.51)	0.365
	Midbrain Involvement
	no	1
	yes	1.60 (0.79-3.248)	0.191
	Pontine Involvement
	no	1
	yes	2.65 (0.63-11.14)	0.183
	Medullary Involvement
	no	1
	yes	1.56 (0.77-3.16)	0.222
	Infiltration
	diffuse	1
	focal	0.42 (0.17-1.03)	0.057
	Enhancement
	no	1
	yes	1.20 (0.54-2.66)	0.663
	Pathological Type
	non H3 mutant	1			1
	H3 mutant	10.19 (3.09-33.65)	<0.001		4.67 (1.74-18.53)	0.029
	CSF Methylation Risk Score
	Low risk	1			1
	High risk	6.36 (2.93-13.83)	<0.001		2.61 (1.09-6.25)	0.032
	Abbreviations: AYA, adolescent and young adult; DIPG, diffuse intrinsic pontine glioma;
